# Supplementary material for: The Oral Mouse Microbiome Promotes Tumorigenesis in Oral Squamous Cell Carcinoma
Source: mSystems. 2019 Aug 6;4(4):e00323-19. doi: 10.1128/mSystems.00323-19 (PMC6687944; doi:10.1128/mSystems.00323-19)
Supplement: TABLE S2 [file mSystems.00323-19-st002.xls]

## Sheet: Species
Supplementary Table S2. Genomes used in the mouse oral microbiome database. It contains 2,894 genomes from 526 species of Bacteria
Abiotrophia defectiva
Acetatifactor muris
Acetivibrio ethanolgignens
Aciditerrimonas ferrireducens
Acidovorax radicis
Acidovorax temperans
Acinetobacter beijerinckii
Acinetobacter bereziniae
Acinetobacter calcoaceticus
Acinetobacter guillouiae
Acinetobacter johnsonii
Acinetobacter junii
Acinetobacter marinus
Acinetobacter tjernbergiae
Acinetobacter venetianus
Actinobaculum sp. oral taxon 183
Actinomyces cardiffensis
Actinomyces dentalis
Actinomyces europaeus
Actinomyces georgiae
Actinomyces gerencseriae
Actinomyces graevenitzii
Actinomyces israelii
Actinomyces johnsonii
Actinomyces naeslundii
Actinomyces odontolyticus
Actinomyces oris
Actinomyces sp. oral taxon 170
Actinomyces sp. oral taxon 171
Actinomyces sp. oral taxon 172
Actinomyces sp. oral taxon 175
Actinomyces sp. oral taxon 178
Actinomyces sp. oral taxon 180
Actinomyces sp. oral taxon 414
Actinomyces sp. oral taxon 448
Actinomyces sp. oral taxon 897
Actinomyces viscosus
Afipia birgiae
Agathobaculum butyriciproducens
Aggregatibacter actinomycetemcomitans
Aggregatibacter aphrophilus
Aggregatibacter sp. oral taxon 458
Agrobacterium tumefaciens
Akkermansia muciniphila
Alkalibacter saccharofermentans
Alloprevotella rava
Alloprevotella tannerae
Alloscardovia criceti
Alloscardovia omnicolens
Altererythrobacter dongtanensis
Anaerococcus lactolyticus
Anaerococcus octavius
Anaerococcus provencensis
Anaerococcus rubeinfantis
Anaerococcus senegalensis
Anaerococcus sp. HMSC075B03
Anaeroglobus geminatus
Anaerolineaceae bacterium oral taxon 439
Anaerostipes hadrus
Anoxybacillus flavithermus
Anoxybacillus tepidamans
Arcobacter butzleri
Arcobacter cryaerophilus
Atopobium parvulum
Atopobium rimae
Atopobium sp. oral taxon 199
Atopobium vaginae
Aurantimicrobium minutum
Azotobacter vinelandii
Bacillus coagulans
Bacillus gobiensis
Bacillus hisashii
Bacillus thermoamylovorans
Bacteroides fragilis
Bacteroides heparinolyticus
Bacteroides intestinalis
Bacteroides nordii
Bacteroides oleiciplenus
Bacteroides stercoris
Bacteroides uniformis
Bacteroides vulgatus
Bacteroidetes bacterium oral taxon 272
Bacteroidetes oral taxon 274
Balneola vulgaris
Bdellovibrio exovorus
Belnapia rosea
Bifidobacterium dentium
Bifidobacterium longum
Bifidobacterium moukalabense
Bifidobacterium pseudolongum
Bifidobacterium ruminantium
Blautia hydrogenotrophica
Blautia obeum
Blautia schinkii
Bosea lathyri
Bosea thiooxidans
Brevibacterium casei
Brevibacterium paucivorans
Brevundimonas vesicularis
Brochothrix thermosphacta
Campylobacter concisus
Campylobacter curvus
Campylobacter gracilis
Campylobacter showae
Candidate division SR1 bacterium MGEHA
Candidate division TM7
Candidatus Saccharibacteria
Capnocytophaga cynodegmi
Capnocytophaga gingivalis
Capnocytophaga granulosa
Capnocytophaga leadbetteri
Capnocytophaga sp. ChDC OS43
Capnocytophaga sp. CM59
Capnocytophaga sp. H2931
Capnocytophaga sp. H4358
Capnocytophaga sp. oral taxon 323
Capnocytophaga sp. oral taxon 324
Capnocytophaga sp. oral taxon 326
Capnocytophaga sp. oral taxon 329
Capnocytophaga sp. oral taxon 332
Capnocytophaga sp. oral taxon 335
Capnocytophaga sp. oral taxon 336
Capnocytophaga sp. oral taxon 338
Capnocytophaga sp. oral taxon 380
Capnocytophaga sp. oral taxon 412
Capnocytophaga sp. oral taxon 863
Capnocytophaga sp. oral taxon 864
Capnocytophaga sp. oral taxon 878
Capnocytophaga sputigena
Cardiobacterium hominis
Cardiobacterium valvarum
Carnobacterium divergens
Catonella morbi
Christensenella sp. Marseille-P2438
Christensenella timonensis
Chryseobacterium culicis
Cloacibacillus evryensis
Clostridiales bacterium oral taxon 876
Clostrididioides difficile
Clostridium asparagiforme
Clostridium chauvoei
Clostridium hylemonae
Clostridium lentocellum
Clostridium leptum
Clostridium paraputrificum
Clostridium perfringens
Clostridium populeti
Clostridium saccharolyticum
Clostridium scindens
Clostridium spiroforme
Clostridium tertium
Clostridium ventriculi
Collinsella aerofaciens
Comamonas aquatica
Comamonas terrigena
Coprococcus catus
Coprococcus comes
Corynebacterium accolens
Corynebacterium ammoniagenes
Corynebacterium appendicis
Corynebacterium argentoratense
Corynebacterium aurimucosum
Corynebacterium caspium
Corynebacterium coyleae
Corynebacterium durum
Corynebacterium epidermidicanis
Corynebacterium flavescens
Corynebacterium jeddahense
Corynebacterium jeikeium
Corynebacterium kroppenstedtii
Corynebacterium lipophiloflavum
Corynebacterium mastitidis
Corynebacterium matruchotii
Corynebacterium minutissimum
Corynebacterium mycetoides
Corynebacterium oculi
Corynebacterium propinquum
Corynebacterium pseudogenitalium
Corynebacterium simulans
Corynebacterium singulare
Corynebacterium sp. HMSC034A01
Corynebacterium tuberculostearicum
Corynebacterium uterequi
Corynebacterium vitaeruminis
Cryptobacterium curtum
Cutibacterium acnes
Deinococcus geothermalis
Delftia tsuruhatensis
Dermabacter hominis
Desulfobulbus sp. oral taxon 041
Desulfotomaculum nigrificans
Dialister invisus
Dialister pneumosintes
Diaphorobacter sp. J5-51
Diaphorobacter sp. LR2014-1
Dorea formicigenerans
Dorea longicatena
Dyadobacter alkalitolerans
Dysgonomonas capnocytophagoides
Eikenella corrodens
Empedobacter falsenii
Enterobacter bugandensis
Enterococcus casseliflavus
Enterococcus cecorum
Enterococcus columbae
Enterococcus faecalis
Escherichia coli
Escherichia marmotae
Eubacterium brachy
Eubacterium coprostanoligenes
Eubacterium hallii
Eubacterium infirmum
Eubacterium nodatum
Exiguobacterium acetylicum
Exiguobacterium indicum
Faecalibacterium prausnitzii
Faecalicatena orotica
Filifactor alocis
Finegoldia magna
Flavobacterium frigidarium
Flavobacterium frigidimaris
Flavobacterium haoranii
Flavobacterium pectinovorum
Flavonifractor plautii
Fretibacterium fastidiosum
Fusicatenibacter saccharivorans
Fusobacterium hwasookii
Fusobacterium necrophorum
Fusobacterium nucleatum
Fusobacterium periodonticum
Fusobacterium sp. oral taxon 203
Gardnerella vaginalis
Gemella bergeriae
Gemella morbillorum
Gemella sanguinis
Gemmatimonas phototrophica
Gemmiger formicilis
Geobacillus stearothermophilus
Granulicatella elegans
Granulicella pectinivorans
Haemophilus haemolyticus
Haemophilus parahaemolyticus
Haemophilus parainfluenzae
Haemophilus pittmaniae
Haemophilus sp. oral taxon 036
Haemophilus sputorum
Herbaspirillum huttiense
Holdemania filiformis
Hungatella hathewayi
Hydrobacter penzbergensis
Hymenobacter actinosclerus
Hyphomicrobium zavarzinii
Imtechella halotolerans
Johnsonella ignava
Kingella denitrificans
Kingella oralis
Klebsiella grimontii
Klebsiella oxytoca
Klebsiella pneumoniae
Kocuria marina
Kocuria palustris
Kytococcus sedentarius
Lachnoanaerobaculum saburreum
Lachnoanaerobaculum sp. MSX33
Lachnobacterium bovis
Lachnospiraceae bacterium oral taxon 082
Lactobacillus coryniformis
Lactobacillus fermentum
Lactobacillus gasseri
Lactobacillus hamsteri
Lactobacillus johnsonii
Lactobacillus mucosae
Lactobacillus rhamnosus
Lactobacillus salivarius
Lactobacillus vaginalis
Lactococcus lactis
Lautropia mirabilis
Lawsonella clevelandensis
Leptotrichia buccalis
Leptotrichia goodfellowii
Leptotrichia hofstadii
Leptotrichia shahii
Leptotrichia sp. oral taxon 212
Leptotrichia sp. oral taxon 215
Leptotrichia sp. oral taxon 225
Leptotrichia sp. oral taxon 498
Leptotrichia sp. oral taxon 879
Leptotrichia trevisanii
Leptotrichia wadei
Leuconostoc gasicomitatum
Leuconostoc gelidum
Leuconostoc lactis
Leuconostoc mesenteroides
Loktanella salsilacus
Lysobacter gummosus
Massilia timonae
Megasphaera micronuciformis
Meiothermus silvanus
Micavibrio aeruginosavorus
Microvirga lupini
Mitsuokella sp. oral taxon 131
Mobiluncus curtisii
Mogibacterium timidum
Moraxella sp. HMSC061H09
Muribacter muris
Muribaculum intestinale
Mycobacterium gordonae
Mycoplasma salivarium
Mycoplasma suis
Negativibacillus massiliensis
Neisseria bacilliformis
Neisseria elongata
Neisseria flavescens
Neisseria mucosa
Neisseria sicca
Neisseria subflava
Novosphingobium barchaimii
Novosphingobium malaysiense
Olsenella profusa
Olsenella sp. oral taxon 807
Olsenella uli
Olsenella umbonata
Oribacterium asaccharolyticum
Oribacterium parvum
Oribacterium sinus
Oscillibacter ruminantium
Oscillibacter valericigenes
Ottowia sp. oral taxon 894
Paenibacillus chitinolyticus
Pannonibacter phragmitetus
Parabacteroides goldsteinii
Parabacteroides merdae
Parabacteroides sp. YL27
Paracoccus sphaerophysae
Pararheinheimera mesophila
Parasutterella excrementihominis
Parvimonas micra
Peptoniphilus coxii
Peptoniphilus duerdenii
Peptoniphilus grossensis
Peptostreptococcaceae bacterium oral taxon 113
Peptostreptococcus stomatis
Phaeodactylibacter xiamenensis
Phenylobacterium immobile
Photobacterium phosphoreum
Phreatobacter oligotrophus
Pluralibacter gergoviae
Polymorphum gilvum
Porphyromonas catoniae
Porphyromonas endodontalis
Porphyromonas gingivalis
Porphyromonas gingivicanis
Porphyromonas sp. oral taxon 278
Porphyromonas uenonis
Prevotella baroniae
Prevotella buccae
Prevotella buccalis
Prevotella corporis
Prevotella denticola
Prevotella histicola
Prevotella intermedia
Prevotella maculosa
Prevotella melaninogenica
Prevotella micans
Prevotella multiformis
Prevotella nanceiensis
Prevotella nigrescens
Prevotella oralis
Prevotella oris
Prevotella oulorum
Prevotella pallens
Prevotella pleuritidis
Prevotella saccharolytica
Prevotella salivae
Prevotella scopos
Prevotella shahii
Prevotella sp. oral taxon 299
Prevotella sp. oral taxon 306
Prevotella sp. oral taxon 313
Prevotella sp. oral taxon 317
Prevotella sp. oral taxon 376
Prevotella sp. oral taxon 472
Prevotella sp. oral taxon 473
Prevotella stercorea
Prevotella veroralis
Propionibacterium acnes
Propionibacterium sp. oral taxon 193
Proteiniphilum acetatigenes
Proteocatella sphenisci
Proteus mirabilis
Pseudoflavonifractor capillosus
Pseudoglutamicibacter cumminsii
Pseudomonas aeruginosa
Pseudomonas anguilliseptica
Pseudomonas brassicacearum
Pseudomonas composti
Pseudomonas deceptionensis
Pseudomonas fragi
Pseudomonas guguanensis
Pseudomonas japonica
Pseudomonas koreensis
Pseudomonas putida
Pseudomonas resinovorans
Pseudomonas sp. L10.10
Pseudomonas veronii
Pseudomonas versuta
Pseudomonas xanthomarina
Pseudopropionibacterium propionicum
Pseudoramibacter alactolyticus
Pseudorhodoplanes sinuspersici
Pyramidobacter piscolens
Rahnella aquatilis
Ralstonia pickettii
Reyranella massiliensis
Rhizorhabdus dicambivorans
Rhodobacter maris
Rhodomicrobium vannielii
Rhodopseudomonas palustris
Rodentibacter pneumotropicus
Romboutsia timonensis
Roseburia intestinalis
Rothia aeria
Rothia dentocariosa
Rothia mucilaginosa
Ruminococcus lactaris
Saccharomonospora saliphila
Salmonella enterica
Scardovia wiggsiae
Sediminibacterium salmoneum
Selenomonas artemidis
Selenomonas flueggei
Selenomonas noxia
Selenomonas sp. oral taxon 126
Selenomonas sp. oral taxon 136
Selenomonas sp. oral taxon 136
Selenomonas sp. oral taxon 478
Selenomonas sputigena
Shigella boydii
Shigella dysenteriae
Skermanella aerolata
Snodgrassella alvi
Sodalis glossinidius
Solobacterium moorei
Sphaerobacter thermophilus
Sphingobium abikonense
Sphingobium amiense
Sphingobium czechense
Sphingobium yanoikuyae
Sphingomonas changbaiensis
Sphingomonas dokdonensis
Sphingomonas mucosissima
Sphingomonas rubra
Sphingosinicella vermicomposti
Sporanaerobacter acetigenes
Staphylococcus equorum
Staphylococcus haemolyticus
Staphylococcus hominis
Staphylococcus nepalensis
Staphylococcus pasteuri
Staphylococcus saccharolyticus
Staphylococcus sciuri
Staphylococcus warneri
Staphylococcus xylosus
Stenotrophomonas chelatiphaga
Stenotrophomonas terrae
Stomatobaculum longum
Streptococcus acidominimus
Streptococcus anginosus
Streptococcus constellatus
Streptococcus gordonii
Streptococcus intermedius
Streptococcus mutans
Streptococcus peroris
Streptococcus salivarius
Streptococcus sinensis
Streptococcus sobrinus
Streptococcus sp. oral taxon 056
Streptococcus thermophilus
Streptococcus thoraltensis
Streptococcus vestibularis
Tannerella forsythia
Tannerella sp. oral taxon 808 isolate
Tannerella sp. oral taxon BU063
Tannerella sp. oral taxon HOT-286
Tardiphaga robiniae
Tepidimonas fonticaldi
Terrimicrobium sacchariphilum
Tetrasphaera elongata
Thermicanus aegyptius
Thermoanaerobacterium thermosaccharolyticum
Thermomonas hydrothermalis
Thermus thermophilus
Thiothrix caldifontis
Treponema denticola
Treponema lecithinolyticum
Treponema maltophilum
Treponema putidum
Treponema socranskii
Treponema vincentii
Truepera radiovictrix
Turicella otitidis
Turicibacter sanguinis
Vampirovibrio chlorellavorus
Veillonella atypica
Veillonella denticariosi
Veillonella dispar
Veillonella parvula
Veillonella rogosae
Veillonella sp. oral taxon 780
Vibrionimonas magnilacihabitans

## Sheet: Strains
Supplementary Table S2. Genomes used in the mouse oral microbiome database. It contains 2,894 genomes from 526 species of Bacteria
Abiotrophia defectiva ATCC 49176
Acetatifactor muris isolate GP69
Acetivibrio ethanolgignens strain ACET-33324
Aciditerrimonas ferrireducens JCM 15389
Acidovorax radicis N35
Acidovorax temperans strain KY4
Acinetobacter beijerinckii ANC 3835
Acinetobacter beijerinckii CIP 110307
Acinetobacter beijerinckii strain GTC 14628
Acinetobacter bereziniae strain XH901
Acinetobacter calcoaceticus strain CA16
Acinetobacter calcoaceticus strain NCTC7364
Acinetobacter guillouiae NIPH 991
Acinetobacter johnsonii XBB1
Acinetobacter junii strain 65
Acinetobacter marinus strain ANC 3699
Acinetobacter tjernbergiae DSM 14971 = CIP 107465
Acinetobacter venetianus RAG-1 = CIP 110063
Acinetobacter venetianus strain GTC 14626
Acinetobacter venetianus strain JKSF02
Acinetobacter venetianus strain LUH13518
Acinetobacter venetianus strain LUH5627
Acinetobacter venetianus strain LUH7437
Acinetobacter venetianus strain LUH8758
Acinetobacter venetianus VE-C3
Actinobaculum sp. oral taxon 183 str. F0552
Actinomyces cardiffensis F0333
Actinomyces dentalis DSM 19115
Actinomyces europaeus ACS-120-V-Colb
Actinomyces europaeus strain UMB0652
Actinomyces georgiae DSM 6843
Actinomyces georgiae F0490
Actinomyces gerencseriae DSM 6844
Actinomyces graevenitzii C83
Actinomyces graevenitzii F0530
Actinomyces graevenitzii strain UMB0286
Actinomyces israelii DSM 43320
Actinomyces johnsonii F0510
Actinomyces johnsonii F0542
Actinomyces naeslundii str. Howell
Actinomyces naeslundii strain CCUG 35334
Actinomyces naeslundii strain CCUG 37599
Actinomyces naeslundii strain F12B1
Actinomyces naeslundii strain G127B
Actinomyces naeslundii strain MB-1
Actinomyces naeslundii strain MMRC12-1
Actinomyces naeslundii strain NCTC 10301
Actinomyces naeslundii strain Pn6N
Actinomyces naeslundii strain R13240
Actinomyces naeslundii strain R19039
Actinomyces naeslundii strain R24330
Actinomyces naeslundii strain R8152
Actinomyces naeslundii strain S43L
Actinomyces naeslundii strain S44D
Actinomyces naeslundii strain S65A
Actinomyces naeslundii strain T23P-1
Actinomyces naeslundii strain UMB0181
Actinomyces naeslundii strain UMB0731
Actinomyces naeslundii strain W8-2-3
Actinomyces naeslundii strain WE6B-3
Actinomyces odontolyticus ATCC 17982
Actinomyces odontolyticus F0309
Actinomyces odontolyticus strain UMB0018
Actinomyces odontolyticus strain XH001
Actinomyces oris strain T14V
Actinomyces sp. oral taxon 170 str. F0386
Actinomyces sp. oral taxon 171 str. F0337
Actinomyces sp. oral taxon 172 str. F0311
Actinomyces sp. oral taxon 175 str. F0384
Actinomyces sp. oral taxon 178 str. F0338
Actinomyces sp. oral taxon 180 str. F0310
Actinomyces sp. oral taxon 414 strain F0588
Actinomyces sp. oral taxon 448 str. F0400
Actinomyces sp. oral taxon 897 strain F0631
Actinomyces viscosus C505
Afipia birgiae 34632
Agathobaculum butyriciproducens strain DSM 100391
Aggregatibacter actinomycetemcomitans strain 624
Aggregatibacter aphrophilus NJ8700
Aggregatibacter aphrophilus strain W10433
Aggregatibacter sp. oral taxon 458 str. W10330
Agrobacterium tumefaciens strain 1D1609
Agrobacterium tumefaciens strain Ach5
Agrobacterium tumefaciens strain S33
Akkermansia muciniphila ATCC BAA-835
Akkermansia muciniphila strain YL44
Alkalibacter saccharofermentans DSM 14828
Alloprevotella rava F0323
Alloprevotella tannerae ATCC 51259
Alloscardovia criceti DSM 17774
Alloscardovia omnicolens DSM 21503
Alloscardovia omnicolens F0580
Alloscardovia omnicolens strain 1036 GVAG
Alloscardovia omnicolens strain 1173 BLON
Alloscardovia omnicolens strain 350 GVAG
Alloscardovia omnicolens strain 476 GVAG
Alloscardovia omnicolens strain 842 GVAG
Alloscardovia omnicolens strain CMW7705A
Alloscardovia omnicolens strain UMB0006
Alloscardovia omnicolens strain UMB0064
Altererythrobacter dongtanensis strain KCTC 22672
Anaerococcus lactolyticus ATCC 51172
Anaerococcus lactolyticus S7-1-13
Anaerococcus octavius strain UMB0119
Anaerococcus provencensis strain 9402080
Anaerococcus rubeinfantis isolate rubeinfantis
Anaerococcus senegalensis JC48
Anaerococcus sp. HMSC075B03
Anaeroglobus geminatus F0357
Anaerolineaceae bacterium oral taxon 439 strain W11661
Anaerostipes hadrus strain BPB5
Anoxybacillus flavithermus strain 52-1A
Anoxybacillus flavithermus strain DSM 2641T
Anoxybacillus flavithermus WK1
Anoxybacillus tepidamans PS2
Arcobacter butzleri 7h1h
Arcobacter butzleri ED-1
Arcobacter butzleri RM4018
Arcobacter butzleri strain NCTC12481
Arcobacter cryaerophilus strain AZT-1
Arcobacter cryaerophilus strain L397
Arcobacter cryaerophilus strain L398
Arcobacter cryaerophilus strain L399
Arcobacter cryaerophilus strain L400
Arcobacter cryaerophilus strain L401
Arcobacter cryaerophilus strain L406
Arcobacter cryaerophilus strain LMG 10210
Arcobacter cryaerophilus strain LMG 10229
Arcobacter cryaerophilus strain LMG 24291
Arcobacter cryaerophilus strain LMG 9065
Arcobacter cryaerophilus strain LMG 9861
Arcobacter cryaerophilus strain LMG 9871
Atopobium parvulum DSM 20469
Atopobium rimae ATCC 49626
Atopobium rimae strain DSM 7090
Atopobium sp. oral taxon 199 str. F0494
Atopobium vaginae DSM 15829
Atopobium vaginae PB189-T1-4
Atopobium vaginae strain 44061
Atopobium vaginae strain CMW7778A
Aurantimicrobium minutum DNA strain:
Azotobacter vinelandii CA
Bacillus coagulans DSM 1 = ATCC 7050
Bacillus gobiensis strain FJAT-4402
Bacillus hisashii strain C4
Bacillus thermoamylovorans strain 1A1
Bacillus thermoamylovorans strain B4064
Bacillus thermoamylovorans strain B4065
Bacillus thermoamylovorans strain B4166
Bacillus thermoamylovorans strain B4167
Bacillus thermoamylovorans strain SSBM
Bacteroides fragilis YCH46
Bacteroides heparinolyticus strain F0111
Bacteroides intestinalis strain KLE1704
Bacteroides nordii CL02T12C05
Bacteroides oleiciplenus YIT 12058
Bacteroides stercoris ATCC 43183
Bacteroides uniformis ATCC 8492
Bacteroides vulgatus ATCC 8482
Bacteroidetes bacterium oral taxon 272 str. F0290
Bacteroidetes oral taxon 274 str. F0058
Balneola vulgaris DSM 17893
Bdellovibrio exovorus
Belnapia rosea strain CGMCC 1.10758
Bifidobacterium dentium JCM 1195 = DSM 20436
Bifidobacterium longum NCC2705
Bifidobacterium moukalabense DSM 27321
Bifidobacterium pseudolongum PV8-2
Bifidobacterium ruminantium DSM 6489
Bifidobacterium ruminantium strain LMG 21811
Blautia hydrogenotrophica DSM 10507
Blautia obeum ATCC 29174
Blautia obeum strain 2789STDY5608837
Blautia obeum strain 2789STDY5608838
Blautia obeum strain 2789STDY5834861
Blautia obeum strain 2789STDY5834921
Blautia obeum strain 2789STDY5834957
Blautia schinkii DSM 10518
Bosea lathyri strain DSM 26656
Bosea thiooxidans strain DSM 9653
Brevibacterium casei S18
Brevibacterium paucivorans strain UMB1301
Brevundimonas vesicularis strain FDAARGOS 289
Brochothrix thermosphacta strain BI
Brochothrix thermosphacta strain BII
Campylobacter concisus strain ATCC 33237
Campylobacter curvus 525.92
Campylobacter curvus DSM 6644
Campylobacter gracilis strain ATCC 33236
Campylobacter showae CSUNSWCD
Candidate division SR1 bacterium MGEHA
Candidate division TM7
Candidatus Saccharibacteria oral taxon TM7x
Capnocytophaga cynodegmi strain G7591
Capnocytophaga gingivalis strain H1496
Capnocytophaga granulosa ATCC 51502
Capnocytophaga leadbetteri strain H6253
Capnocytophaga sp. ChDC OS43
Capnocytophaga sp. CM59
Capnocytophaga sp. H2931
Capnocytophaga sp. H4358
Capnocytophaga sp. oral taxon 323 strain F0383
Capnocytophaga sp. oral taxon 324 str. F0483
Capnocytophaga sp. oral taxon 326 str. F0382
Capnocytophaga sp. oral taxon 329 str. F0087
Capnocytophaga sp. oral taxon 332 str. F0381
Capnocytophaga sp. oral taxon 335 str. F0486
Capnocytophaga sp. oral taxon 336 str. F0502
Capnocytophaga sp. oral taxon 338 str. F0234
Capnocytophaga sp. oral taxon 380 str. F0488
Capnocytophaga sp. oral taxon 412 str. F0487
Capnocytophaga sp. oral taxon 863 str. F0517
Capnocytophaga sp. oral taxon 864 strain F0512
Capnocytophaga sp. oral taxon 878 strain F0545
Capnocytophaga sputigena strain D1176
Capnocytophaga sputigena strain H4486
Capnocytophaga sputigena strain KC1668
Cardiobacterium hominis ATCC 15826
Cardiobacterium valvarum F0432
Carnobacterium divergens DSM 20623
Catonella morbi ATCC 51271
Christensenella sp. Marseille-P2438
Christensenella timonensis strain Marseille-P2437
Chryseobacterium culicis strain MYb25
Chryseobacterium culicis strain MYb44
Cloacibacillus evryensis DSM 19522
Clostridiales bacterium oral taxon 876 str. F0540
Clostrididioides difficile 630
Clostridium asparagiforme DSM 15981
Clostridium chauvoei JF4335
Clostridium hylemonae DSM 15053
Clostridium lentocellum DSM 5427
Clostridium leptum DSM 753
Clostridium paraputrificum
Clostridium perfringens ATCC 13124
Clostridium populeti strain 743A
Clostridium saccharolyticum WM1
Clostridium scindens ATCC 35704
Clostridium spiroforme DSM 1552
Clostridium tertium isolate Clostridium species
Clostridium ventriculi strain 2789STDY5834858
Collinsella aerofaciens strain indica
Comamonas aquatica DA1877
Comamonas aquatica NBRC
Comamonas aquatica strain CJG
Comamonas terrigena NBRC 13299
Coprococcus catus GD/7
Coprococcus comes ATCC 27758
Corynebacterium accolens ATCC 49725
Corynebacterium ammoniagenes DSM 20306 strain 9.6
Corynebacterium appendicis CIP 107643 strain DSM 44531
Corynebacterium argentoratense DSM 44202
Corynebacterium aurimucosum
Corynebacterium aurimucosum ATCC 700975
Corynebacterium caspium DSM 44850
Corynebacterium coyleae strain UMB0147
Corynebacterium durum F0235
Corynebacterium epidermidicanis strain DSM 45586
Corynebacterium flavescens strain OJ8
Corynebacterium jeddahense strain JCB
Corynebacterium jeikeium K411
Corynebacterium jeikeium strain FDAARGOS 328
Corynebacterium kroppenstedtii DSM 44385
Corynebacterium lipophiloflavum DSM 44291
Corynebacterium mastitidis DSM 44356
Corynebacterium mastitidis strain 16-1433
Corynebacterium matruchotii ATCC 33806
Corynebacterium minutissimum NBRC 15361
Corynebacterium minutissimum strain 1941
Corynebacterium minutissimum strain ATCC 23348
Corynebacterium mycetoides strain DSM 20632
Corynebacterium oculi strain NML 130210
Corynebacterium propinquum DSM 44285
Corynebacterium propinquum strain 1274 CJEI
Corynebacterium propinquum strain 143 CAUR
Corynebacterium propinquum strain 149 CJEI
Corynebacterium pseudogenitalium ATCC 33035
Corynebacterium simulans strain PES1
Corynebacterium singulare strain IBS
Corynebacterium sp. HMSC034A01
Corynebacterium tuberculostearicum SK141
Corynebacterium uterequi strain DSM 45634
Corynebacterium vitaeruminis DSM 20294
Cryptobacterium curtum DSM 15641
Cutibacterium acnes strain ATCC 6919
Cutibacterium acnes strain KCOM 1861
Cutibacterium acnes strain PA 12 1 L1
Cutibacterium acnes strain PA 15 1 R1
Cutibacterium acnes strain PA 15 2 L1
Cutibacterium acnes strain PA 21 1 L1
Deinococcus geothermalis DSM 11300
Delftia tsuruhatensis strain CM13
Dermabacter hominis 1368
Dermabacter hominis strain UMB0490
Desulfobulbus sp. oral taxon 041 str. Dsb1-5
Desulfobulbus sp. oral taxon 041 str. Dsb2
Desulfobulbus sp. oral taxon 041 str. Dsb3
Desulfobulbus sp. oral taxon 041 str. Dsb4
Desulfotomaculum nigrificans CO-1-SRB
Dialister invisus DSM 15470
Dialister pneumosintes strain F0677
Diaphorobacter sp. J5-51
Diaphorobacter sp. LR2014-1
Dorea formicigenerans 4 6 53AFAA
Dorea longicatena DSM 13814
Dyadobacter alkalitolerans DSM 23607
Dysgonomonas capnocytophagoides DSM 22835
Eikenella corrodens strain NCTC10596
Empedobacter falsenii strain 282
Enterobacter bugandensis isolate EB-247
Enterococcus casseliflavus EC20
Enterococcus cecorum DSM 20682 = ATCC 43198
Enterococcus cecorum strain 2D5 DIV0622
Enterococcus columbae DSM 7374 = ATCC 51263
Enterococcus faecalis V583
Escherichia coli str. K-12
Escherichia marmotae strain HT073016
Eubacterium brachy ATCC 33089
Eubacterium coprostanoligenes strain ATCC 51222
Eubacterium hallii DSM 3353
Eubacterium infirmum F0142
Eubacterium nodatum ATCC 33099
Exiguobacterium acetylicum DSM 20416
Exiguobacterium acetylicum strain ZBG2
Exiguobacterium indicum HHS 31
Exiguobacterium indicum strain RSA11
Exiguobacterium indicum strain RSA42
Faecalibacterium prausnitzii strain A2165
Faecalibacterium prausnitzii strain Indica
Faecalicatena orotica strain NLAE-zl-C242
Filifactor alocis ATCC 35896
Finegoldia magna ATCC 29328
Flavobacterium frigidarium DSM 17623
Flavobacterium frigidimaris strain DSM 15937
Flavobacterium haoranii strain DSM 22807
Flavobacterium pectinovorum strain ATCC 19366
Flavobacterium pectinovorum strain DSM 6368
Flavonifractor plautii ATCC 29863
Flavonifractor plautii strain 2789STDY5834892
Flavonifractor plautii strain 2789STDY5834932
Flavonifractor plautii strain An248
Flavonifractor plautii strain YL31
Fretibacterium fastidiosum
Fusicatenibacter saccharivorans strain 2789STDY5608849
Fusobacterium hwasookii ChDC F174
Fusobacterium hwasookii ChDC F206
Fusobacterium hwasookii ChDC F300
Fusobacterium necrophorum subsp. funduliforme strain 1 1 36S
Fusobacterium nucleatum subsp. animalis 7 1
Fusobacterium nucleatum subsp. nucleatum ATCC 25586
Fusobacterium periodonticum strain 2 1 31
Fusobacterium periodonticum strain KCOM 1261
Fusobacterium periodonticum strain KCOM 1262
Fusobacterium periodonticum strain KCOM 1263
Fusobacterium periodonticum strain KCOM 1277
Fusobacterium periodonticum strain KCOM 1282
Fusobacterium periodonticum strain KCOM 1283
Fusobacterium periodonticum strain KCOM 2305
Fusobacterium periodonticum strain KCOM 2555
Fusobacterium periodonticum strain KCOM 2653
Fusobacterium sp. oral taxon 203
Gardnerella vaginalis ATCC 14019
Gemella bergeriae ATCC 700627
Gemella morbillorum M424
Gemella sanguinis ATCC 700632
Gemmatimonas phototrophica strain AP64
Gemmiger formicilis strain ATCC 27749
Geobacillus stearothermophilus 10
Geobacillus stearothermophilus strain DSM 458
Granulicatella elegans ATCC 700633
Granulicella pectinivorans strain DSM 21001
Haemophilus haemolyticus strain CCUG 12834
Haemophilus haemolyticus strain CCUG 39154
Haemophilus parahaemolyticus strain CCUG 3716
Haemophilus parainfluenzae T3T1
Haemophilus pittmaniae strain NCTC13334
Haemophilus sp. oral taxon 036 strain F0629
Haemophilus sputorum CCUG 13788
Herbaspirillum huttiense subsp. putei IAM 15032
Holdemania filiformis DSM 12042
Hungatella hathewayi DSM 13479
Hungatella hathewayi WAL-18680
Hydrobacter penzbergensis strain DSM 25353
Hymenobacter actinosclerus strain DSM 15310
Hyphomicrobium zavarzinii ATCC 27496 strain ZV-622
Imtechella halotolerans K1
Johnsonella ignava ATCC 51276
Kingella denitrificans ATCC 33394
Kingella oralis ATCC 51147
Klebsiella grimontii strain 06D021
Klebsiella oxytoca strain CAV1374
Klebsiella pneumoniae subsp. pneumoniae HS11286
Kocuria marina isolate Kocuria Marina
Kocuria marina strain SO9-6
Kocuria palustris strain MU14/1
Kytococcus sedentarius DSM 20547
Lachnoanaerobaculum saburreum DSM 3986
Lachnoanaerobaculum saburreum strain DNF00896
Lachnoanaerobaculum sp. MSX33
Lachnobacterium bovis DSM 14045
Lachnospiraceae bacterium oral taxon 082 str. F0431
Lactobacillus coryniformis subsp. coryniformis KCTC 3167 = DSM 20001
Lactobacillus coryniformis subsp. torquens DSM 20004 = KCTC 3535
Lactobacillus fermentum IFO
Lactobacillus gasseri ATCC 33323
Lactobacillus hamsteri DSM 5661 = JCM 6256 strain DSM 5661
Lactobacillus johnsonii DPC 6026
Lactobacillus johnsonii FI9785
Lactobacillus johnsonii N6.2
Lactobacillus johnsonii NCC 533
Lactobacillus johnsonii strain BS15
Lactobacillus johnsonii strain UMNLJ21
Lactobacillus johnsonii strain UMNLJ22
Lactobacillus mucosae LM1
Lactobacillus rhamnosus GG
Lactobacillus salivarius UCC118
Lactobacillus vaginalis DSM 5837 = ATCC 49540
Lactococcus lactis subsp. lactis Il1403
Lautropia mirabilis ATCC 51599
Lawsonella clevelandensis strain X1036
Leptotrichia buccalis DSM 1135
Leptotrichia goodfellowii DSM 19756
Leptotrichia hofstadii DSM 21651
Leptotrichia hofstadii F0254
Leptotrichia shahii DSM 19757
Leptotrichia sp. oral taxon 212 strain W10393
Leptotrichia sp. oral taxon 215 str. W9775
Leptotrichia sp. oral taxon 225 str. F0581
Leptotrichia sp. oral taxon 498 strain F0590
Leptotrichia sp. oral taxon 879 str. F0557
Leptotrichia trevisanii DSM 22070
Leptotrichia wadei DSM 19758
Leuconostoc gasicomitatum LMG 18811
Leuconostoc gelidum JB7
Leuconostoc gelidum subsp. gasicomitatum KG16-1
Leuconostoc gelidum subsp. gasicomitatum strain C120c
Leuconostoc gelidum subsp. gasicomitatum strain C122c
Leuconostoc gelidum subsp. gasicomitatum strain KSL4-2
Leuconostoc gelidum subsp. gasicomitatum strain PB1a
Leuconostoc gelidum subsp. gasicomitatum strain PB1e
Leuconostoc gelidum subsp. gasicomitatum strain PL111
Leuconostoc lactis strain WiKim40
Leuconostoc mesenteroides subsp. mesenteroides ATCC 8293
Loktanella salsilacus strain DSM 16199
Lysobacter gummosus strain 3.2.11
Massilia timonae CCUG 45783
Megasphaera micronuciformis F0359
Meiothermus silvanus DSM 9946
Micavibrio aeruginosavorus ARL-13
Microvirga lupini strain Lut6
Mitsuokella sp. oral taxon 131 str. W9106
Mobiluncus curtisii ATCC 43063
Mogibacterium timidum ATCC 33093
Moraxella sp. HMSC061H09
Muribacter muris strain Ackerman80-443D
Muribaculum intestinale strain YL27
Mycobacterium gordonae strain HMC M15
Mycoplasma salivarium ATCC 23064
Mycoplasma suis str. Illinois
Negativibacillus massiliensis strain Marseille-P3213
Neisseria bacilliformis ATCC BAA-1200
Neisseria elongata subsp. glycolytica ATCC 29315
Neisseria flavescens NRL30031/H210
Neisseria flavescens SK114
Neisseria flavescens strain CD-NF1
Neisseria flavescens strain CD-NF3
Neisseria mucosa strain ATCC 19696
Neisseria sicca strain FDAARGOS 260
Neisseria subflava NJ9703
Neisseria subflava strain C2005001510
Neisseria subflava strain C2007002879
Neisseria subflava strain C2008001664
Neisseria subflava strain C2008002238
Neisseria subflava strain C2009010520
Neisseria subflava strain C2011004960
Neisseria subflava strain C2011009653
Neisseria subflava strain C2011020198
Neisseria subflava strain C2011020199
Neisseria subflava strain C2011033015
Neisseria subflava strain C2012011976
Neisseria subflava strain C2014021188
Novosphingobium barchaimii LL02
Novosphingobium malaysiense strain MUSC 273
Olsenella profusa F0195
Olsenella sp. oral taxon 807 strain F0089
Olsenella uli DSM 7084
Olsenella umbonata strain KHGC19
Oribacterium asaccharolyticum ACB7
Oribacterium parvum ACB1
Oribacterium sinus F0268
Oscillibacter ruminantium GH1
Oscillibacter valericigenes Sjm18-20
Ottowia sp. oral taxon 894 strain W10237
Paenibacillus chitinolyticus NBRC 15660
Pannonibacter phragmitetus strain 31801
Parabacteroides goldsteinii DSM 19448
Parabacteroides merdae ATCC 43184
Parabacteroides merdae CL03T12C32
Parabacteroides merdae CL09T00C40
Parabacteroides merdae strain 2789STDY5834848
Parabacteroides sp. YL27
Paracoccus sphaerophysae strain HAMBI 3106
Pararheinheimera mesophila strain IITR-13
Parasutterella excrementihominis YIT 11859
Parvimonas micra strain KCOM 1535
Peptoniphilus coxii strain DNF00729
Peptoniphilus duerdenii ATCC BAA-1640
Peptoniphilus grossensis ph5
Peptostreptococcaceae bacterium oral taxon 113 str. W5053
Peptostreptococcus stomatis DSM 17678
Phaeodactylibacter xiamenensis strain KD52
Phenylobacterium immobile ATCC 35973
Photobacterium phosphoreum ANT-2200
Photobacterium phosphoreum strain JCM 21184
Phreatobacter oligotrophus strain DSM 25521
Pluralibacter gergoviae strain FB2
Polymorphum gilvum SL003B-26A1
Porphyromonas catoniae F0037
Porphyromonas endodontalis ATCC 35406
Porphyromonas gingivalis ATCC 33277
Porphyromonas gingivicanis JCM 15907
Porphyromonas gingivicanis strain COT-022
Porphyromonas sp. oral taxon 278 str. W7784
Porphyromonas uenonis DSM 23387 = JCM 13868 strain DSM 23387
Prevotella baroniae DSM 16972 = JCM 13447 strain DSM 16972
Prevotella buccae ATCC 33574
Prevotella buccalis strain UMB0536
Prevotella corporis DSM 18810 = JCM 8529
Prevotella corporis DSM 18810 = JCM 8529 strain DSM 18810
Prevotella corporis strain MJR7716
Prevotella denticola F0289
Prevotella histicola F0411
Prevotella intermedia ATCC 25611 = DSM 20706 strain ATCC 25611
Prevotella maculosa DSM 19339 = JCM 15638 strain DSM 19339
Prevotella melaninogenica ATCC 25845
Prevotella melaninogenica strain FDAARGOS 306
Prevotella micans DSM 21469 = JCM 16134 strain DSM 21469
Prevotella micans F0438
Prevotella multiformis DSM 16608
Prevotella nanceiensis DSM 19126 = JCM 15639 strain DSM 19126
Prevotella nigrescens ATCC 33563
Prevotella oralis ATCC 33269
Prevotella oris C735
Prevotella oris DSM 18711 = JCM 12252 strain DSM 18711
Prevotella oris F0302
Prevotella oulorum F0390
Prevotella oulorum strain ATCC 43324
Prevotella pallens ATCC 700821
Prevotella pleuritidis F0068
Prevotella pleuritidis JCM 14110
Prevotella saccharolytica F0055
Prevotella salivae DSM 15606
Prevotella scopos JCM 17725 strain DSM 22613
Prevotella shahii DSM 15611 = JCM 12083
Prevotella sp. oral taxon 299 str. F0039
Prevotella sp. oral taxon 306 str. F0472
Prevotella sp. oral taxon 313 strain F0648
Prevotella sp. oral taxon 317 str. F0108
Prevotella sp. oral taxon 376 strain F0043
Prevotella sp. oral taxon 472 str. F0295
Prevotella sp. oral taxon 473 str. F0040
Prevotella stercorea DSM 18206
Prevotella veroralis DSM 19559 = JCM 6290 strain DSM 19559
Propionibacterium acnes ATCC 11828
Propionibacterium acnes KPA171202
Propionibacterium acnes TypeIA2
Propionibacterium sp. oral taxon 193 strain F0672
Proteiniphilum acetatigenes DSM 18083
Proteocatella sphenisci DSM 23131
Proteus mirabilis pHI4320
Proteus mirabilis strain HI4320
Pseudoflavonifractor capillosus ATCC 29799
Pseudoglutamicibacter cumminsii strain IME1328
Pseudomonas aeruginosa PAO1
Pseudomonas anguilliseptica strain DSM 12111
Pseudomonas brassicacearum strain DF41
Pseudomonas brassicacearum strain L13-6-12
Pseudomonas brassicacearum strain LBUM300
Pseudomonas brassicacearum subsp. brassicacearum
Pseudomonas composti strain CCUG 59231
Pseudomonas deceptionensis strain DSM 26521
Pseudomonas deceptionensis strain LMG 25555
Pseudomonas fragi strain NMC25
Pseudomonas fragi strain P121
Pseudomonas guguanensis strain JCM 18416
Pseudomonas japonica strain DSM 22348
Pseudomonas koreensis strain CRS05-R5
Pseudomonas koreensis strain D26
Pseudomonas koreensis strain P19E3
Pseudomonas putida KT2440
Pseudomonas resinovorans DSM 21078
Pseudomonas resinovorans NBRC 106553
Pseudomonas resinovorans strain MO-1
Pseudomonas sp. L10.10
Pseudomonas veronii strain R02
Pseudomonas versuta strain A4R1.12
Pseudomonas versuta strain A4R1.5
Pseudomonas xanthomarina strain S11
Pseudopropionibacterium propionicum F0230a
Pseudoramibacter alactolyticus ATCC 23263
Pseudorhodoplanes sinuspersici strain RIPI110
Pyramidobacter piscolens W5455
Rahnella aquatilis HX2
Ralstonia pickettii 12J
Reyranella massiliensis 521
Rhizorhabdus dicambivorans strain Ndbn-20
Rhodobacter maris strain JA276
Rhodomicrobium vannielii ATCC 17100
Rhodopseudomonas palustris BisA53
Rhodopseudomonas palustris BisB18
Rhodopseudomonas palustris CGA009
Rhodopseudomonas palustris HaA2
Rodentibacter pneumotropicus DSM 21403
Romboutsia timonensis strain Marseille-P326
Roseburia intestinalis L1-82
Rothia aeria F0184
Rothia dentocariosa ATCC 17931
Rothia mucilaginosa DY-18
Ruminococcus lactaris ATCC 29176
Saccharomonospora saliphila YIM 90502
Salmonella enterica subsp. enterica serovar Typhi str. CT18
Scardovia wiggsiae F0424
Sediminibacterium salmoneum NBRC 103935
Selenomonas artemidis DSM 19719
Selenomonas flueggei ATCC 43531
Selenomonas noxia ATCC 43541
Selenomonas noxia F0398
Selenomonas sp. oral taxon 126 strain W7667
Selenomonas sp. oral taxon 136
Selenomonas sp. oral taxon 136 strain F0591
Selenomonas sp. oral taxon 478
Selenomonas sputigena ATCC 35185
Shigella boydii strain 1141 SBOY
Shigella boydii strain 1146 SBOY
Shigella boydii strain 1177 SBOY
Shigella boydii strain 1220 SBOY
Shigella boydii strain 1252 SBOY
Shigella boydii strain 272 SBOY
Shigella boydii strain 37 SBOY
Shigella boydii strain BCW 4868
Shigella boydii strain BCW 4869
Shigella dysenteriae Sd197
Shigella dysenteriae strain E670/74
Skermanella aerolata KACC 11604 strain 5416T-32
Snodgrassella alvi wkB2
Sodalis glossinidius str. 'morsitans'
Solobacterium moorei DSM 22971
Sphaerobacter thermophilus DSM 20745
Sphingobium abikonense NBRC 16140
Sphingobium amiense NBRC 102518
Sphingobium czechense LL01
Sphingobium yanoikuyae strain S72
Sphingobium yanoikuyae strain SHJ
Sphingomonas changbaiensis NBRC 104936
Sphingomonas dokdonensis strain DSM 21029
Sphingomonas mucosissima strain DSM 17494
Sphingomonas rubra strain CGMCC 1.9113
Sphingosinicella vermicomposti strain KCTC 22446
Sporanaerobacter acetigenes DSM 13106
Staphylococcus equorum strain C2014
Staphylococcus equorum strain KM1031
Staphylococcus equorum strain KS1039
Staphylococcus haemolyticus JCSC1435
Staphylococcus hominis subsp. hominis strain K1
Staphylococcus nepalensis strain JS1
Staphylococcus nepalensis strain JS11
Staphylococcus nepalensis strain JS9
Staphylococcus pasteuri SP1
Staphylococcus pasteuri strain JS7
Staphylococcus saccharolyticus strain KR
Staphylococcus saccharolyticus strain OG2-1
Staphylococcus saccharolyticus strain OG2-2
Staphylococcus sciuri strain FDAARGOS 285
Staphylococcus warneri SG1
Staphylococcus xylosus strain HKUOPL8
Stenotrophomonas chelatiphaga strain DSM 21508
Stenotrophomonas terrae strain DSM 18941
Stomatobaculum longum strain ACC2
Streptococcus acidominimus strain NCTC11291
Streptococcus anginosus C238
Streptococcus constellatus subsp. pharyngis
Streptococcus gordonii str. Challis
Streptococcus intermedius B196
Streptococcus mutans UA159
Streptococcus peroris ATCC 700780
Streptococcus salivarius strain NCTC 8618
Streptococcus sinensis strain HKU4
Streptococcus sobrinus DSM 20742 = ATCC 33478 strain DSM 20742
Streptococcus sp. oral taxon 056 str. F0418
Streptococcus thermophilus JIM 8232
Streptococcus thoraltensis DSM 12221
Streptococcus vestibularis ATCC 49124
Streptococcus vestibularis strain 22-06
Tannerella forsythia 92A2
Tannerella sp. oral taxon 808 isolate cell103
Tannerella sp. oral taxon 808 isolate cell108
Tannerella sp. oral taxon 808 isolate cell110
Tannerella sp. oral taxon BU063
Tannerella sp. oral taxon HOT-286 strain W11666
Tardiphaga robiniae strain Vaf-07
Tepidimonas fonticaldi strain PL17
Terrimicrobium sacchariphilum strain NM-5
Tetrasphaera elongata Lp2
Thermicanus aegyptius DSM 12793
Thermoanaerobacterium thermosaccharolyticum DSM 571
Thermomonas hydrothermalis strain DSM 14834
Thermus thermophilus HB27
Thermus thermophilus HB8
Thermus thermophilus JL-18
Thermus thermophilus SG0.5JP17-16
Thermus thermophilus TMY
Thiothrix caldifontis strain DSM 21228
Treponema denticola ASLM
Treponema denticola ATCC 33520
Treponema denticola ATCC 33521
Treponema denticola ATCC 35405
Treponema denticola MYR-T
Treponema denticola SP23
Treponema denticola SP32
Treponema denticola SP33
Treponema denticola SP37
Treponema denticola SP44
Treponema denticola US-Trep
Treponema lecithinolyticum ATCC 700332
Treponema maltophilum ATCC 51939
Treponema putidum strain OMZ
Treponema socranskii subsp. paredis ATCC 35535
Treponema vincentii F0403
Truepera radiovictrix DSM 17093
Turicella otitidis ATCC 51513
Turicibacter sanguinis PC909
Turicibacter sanguinis strain 2789STDY5608821
Turicibacter sanguinis strain 2789STDY5608865
Turicibacter sanguinis strain 2789STDY5834851
Turicibacter sanguinis strain 2789STDY5834949
Vampirovibrio chlorellavorus isolate NCIMB 11383
Vampirovibrio chlorellavorus isolate Vc AZ 2
Veillonella atypica KON
Veillonella atypica strain CMW7756B
Veillonella denticariosi JCM 15641
Veillonella dispar ATCC 17748
Veillonella dispar strain DNF00926
Veillonella parvula DSM 2008
Veillonella rogosae JCM 15642
Veillonella sp. oral taxon 780 str. F0422
Vibrionimonas magnilacihabitans strain DSM 22423
